# Supplementary material for: Research on Hydrogen Production from Ammonia Decomposition by Pulsed Plasma Catalysis
Source: Molecules. 2025 Feb 25;30(5):1054. doi: 10.3390/molecules30051054 (PMC11901998; doi:10.3390/molecules30051054)
Supplement: Supplementary file 1 [file molecules-30-01054-s001.zip]

Archive with 1 entries (1 files):
- molecules-3467856-supplementary.txt
