# Supplementary material for: Research on Hydrogen Production from Ammonia Decomposition by Pulsed Plasma Catalysis
Source: Molecules. 2025 Feb 25;30(5):1054. doi: 10.3390/molecules30051054 (PMC11901998; doi:10.3390/molecules30051054)
Supplement: Supplementary file 1 [file molecules-30-01054-s001.zip › molecules-3467856-supplementary.txt]

ELEMENTS
e N H 
END


SPECIES
e
N N2
H H2
NH NH2 NH3

H2(v1)  H2(v2)  H2(v3) 
H2(B1)  H2(B3)  H2(A3)  H2(C3) 
N(2D) N(2P)
N2(v1)  N2(v2)  N2(v3) N2(V4)  N2(v5)  N2(v6) N2(v7)  N2(v8) 
N2(a'1)  N2(B3)  N2(A3)  N2(C3) 

H^-  H^+  H2^+  H3^+ 
N^+  N2^+  N3^+  N4^+  
NH^+  NH2^+ NH3^+ NH4^+ N2H^+ 

N(S)  H(S)  
NH(S)  NH2(S)  

END

BOLSIG

H H2
N N2
NH NH2 NH3

END

REACTIONS
$double precision :: Tee
$Tee=Te/11605.0d0

$ double precision ::  dTion, TionN, TionN2, TionN3, TionN4, TeffN, TeffN2, TeffN3, TeffN4 ! K
$ dTion  = 2.0d0 / ( 3.0d0 * 1.3807d-16 ) * 1.6605d-24 * ( 1.0d-17 * EN )**2
$ TionN  = Tgas + dTion * 14.0d0 * 8.0d19**2
$ TionN2 = Tgas + dTion * 28.0d0 * 4.1d19**2
$ TionN3 = Tgas + dTion * 42.0d0 * 6.1d19**2
$ TionN4 = Tgas + dTion * 56.0d0 * 7.0d19**2
$ TeffN  = ( TionN  + 0.5d0 * Tgas ) / ( 1.0d0 + 0.5d0 )
$ TeffN2 = ( TionN2 + 1.0d0 * Tgas ) / ( 1.0d0 + 1.0d0 )
$ TeffN3 = ( TionN3 + 1.5d0 * Tgas ) / ( 1.0d0 + 1.5d0 )
$ TeffN4 = ( TionN4 + 2.0d0 * Tgas ) / ( 1.0d0 + 2.0d0 )

$ double precision :: QvibN2 , QvibH2 !K
$ double precision , parameter :: energy_vibN2=0.29d0*11605.0d0, energy_vibH2=0.516d0*11605.0d0 !K
$ QvibN2=exp(-energy_vibN2/Tgas)
$ QvibH2=exp(-energy_vibH2/Tgas)

$ double precision:: kVT10_N2N2, kVT10_N2H2, kVT10_N2N, kVT10_N2H, kVT10_H2H, kVT10_H2H2,kVT10_H2N2   !cm3.s-1
$ double precision :: kVV10_N2N2, kVV10_H2H2,  kVV10_N2H2, kVV11_N2H2 !cm3.s-1

$ kVT10_N2N2 = 7.80d-12*Tgas*exp(-218.0d0/Tgas**(1.0d0/3.0d0)+690.0d0/Tgas)/(1.0d0-QvibN2)
$ kVT10_N2H2 = 4.90d-12*Tgas*exp(-167.1d0/Tgas**(1.0d0/3.0d0)+394.0d0/Tgas**(2.0d0/3.0d0))/(1.0d0-QvibN2)
$ kVT10_N2N =  4.00d-10*(Tgas/300.0d0)**0.5d0
$ kVT10_N2H =  4.00d-10*(Tgas/300.0d0)**0.5d0

$ kVT10_H2H2 = 7.47d-12*Tgas**0.5*exp(-93.87d0/Tgas**(1.0d0/3.0d0))/(1.0d0-QvibH2)
$ kVT10_H2N2 = 4.66d-08*exp(-227.0d0/Tgas**(1.0d0/3.0d0)+529.0d0/Tgas**(2.0d0/3.0d0))
$ kVT10_H2H =  2.40d-08*exp(-162.6/Tgas**(1.0d0/3.0d0))

$ kVV10_N2N2 = 2.50d-14*(Tgas/300.0d0)**1.5d0
$ kVV10_H2H2 = 4.23d-15*(300.0d0/Tgas)**(1.0d0/3.0d0)
$ kVV10_N2H2 = 1.90d-13*(Tgas/300.0d0)**1.5d0
$ kVV11_N2H2 = 2.40d-15*(Tgas/300.0d0)**1.5d0


#N
e + N => e + N                                  ! BOLSIG N -> N
e + N => 2e + N^+                           ! BOLSIG N -> N^+ 
e + N  => e + N(2D)                          ! BOLSIG N -> N(2D)
e + N  => e  + N(2P)                         ! BOLSIG N -> N(2P)


#H
e + H => e + H                                  ! BOLSIG H -> H
e + H => 2e + H^+                           !  BOLSIG  H  ->  H^+ 


#H2
e + H2 => e + H2                                ! BOLSIG  H2  ->  H2
e + H2 => 2e + H2^+                         ! BOLSIG  H2  ->  H2^+ 
e + H2 => 2e + H+ H^+                     ! BOLSIG  H2  ->  H^+ 
e + H2 => e + 2H                                ! BOLSIG  H2  -> H +H
e + H2 => H + H^-                             ! BOLSIG  H2  ->  H + H^- 
e + H2 => e + H2(v1)                          ! BOLSIG  H2  -> H2(v1)
e + H2 => e + H2(v2)                          ! BOLSIG  H2  -> H2(v2)
e + H2 => e + H2(v3)                          ! BOLSIG  H2  -> H2(v3)
e + H2 => e + H2(A3)                         ! BOLSIG  H2  -> H2(A3)
e + H2 => e + H2(B1)                         ! BOLSIG  H2  -> H2(B1)
e + H2 => e + H2(B3)                         ! BOLSIG  H2  -> H2(B3)
e + H2 => e + H2(C3)                         ! BOLSIG  H2  -> H2(C3)

#N2 
e + N2 => e + N2                              ! BOLSIG  N2  ->  N2
e + N2 => 2e + N + N^+                  ! BOLSIG  N2  ->  N^+ 
e + N2 => 2e + N2^+                       ! BOLSIG  N2  ->  N2^+ 
e + N2 => e +2N                               ! BOLSIG  N2  ->  N + N
e + N2 => e + N2(v1)                        ! BOLSIG  N2  ->  @R
@R=   N2(v1)   N2(v1res)
e + N2 => e + N2(v2)                        ! BOLSIG  N2  -> N2(v2)
e + N2 => e + N2(v3)                        ! BOLSIG  N2  -> N2(v3)
e + N2 => e + N2(v4)                        ! BOLSIG  N2  -> N2(v4)
e + N2 => e + N2(v5)                        ! BOLSIG  N2  -> N2(v5)
e + N2 => e + N2(v6)                        ! BOLSIG  N2  -> N2(v6)
e + N2 => e + N2(v7)                        ! BOLSIG  N2  -> N2(v7)
e + N2 => e + N2(v8)                        ! BOLSIG  N2  -> N2(v8)
e + N2 => e + N2(A3)                        ! BOLSIG  N2  -> N2(A3)
e + N2 => e + N2(B3)                        ! BOLSIG  N2  -> N2(B3)
e + N2 => e + N2(C3)                        ! BOLSIG  N2  -> N2(C3)
e + N2 => e + N2(a'1)                       ! BOLSIG  N2  -> N2(a'1)

#NH
e+ NH => e + N + H                          ! 5.0d-8*Tee**0.5*exp(-8.6/Tee)
e+ NH => 2e + NH^+                       ! BOLSIG  NH  ->  NH^+ 
e+ NH => 2e + N^+ + H                  ! BOLSIG  NH -> N^+ + H

#NH2
e + NH2 => 2e + NH2^+                 ! BOLSIG  NH2  ->  NH2^+
e + NH2 => 2e + H + NH^+            ! BOLSIG  NH2  ->  H + NH^+   
e + NH2 => e + N + H2                    ! 5.0d-8*Tee**0.5*exp(-7.6/Tee)
 e + NH2 => e + NH + H                   ! 5.0d-8*Tee**0.5*exp(-7.6/Tee)

#NH3
#e + NH3 =>e + NH3                          ! BOLSIG  NH3  ->  NH3
e + NH3 =>2e + NH3^+                  ! BOLSIG  NH3  ->  NH3^+ 
e + NH3 => 2e + H + NH2^+          ! BOLSIG  NH3  ->  H + NH2^+  
e + NH3 => e + NH2 + H                 ! BOLSIG  NH3  ->  NH3(e1)
e + NH3 => e + NH + H2                 ! BOLSIG  NH3  ->  NH3(e2)

# electron-ion recombination reactions
#N2^+
e + N2^+  => N + N                        !9.0d-8*(300d0/Te)**0.39
e + N2^+  => N + N(2D)                 !8.1d-8*(300d0/Te)**0.39
e + N2^+  => N + N(2P)                 !9.0d-9*(300d0/Te)**0.39

#N3^+
e + N3^+  => N2 + N                      !2.0d-7*(300d0/Te)**0.5
e + N3^+  => N2(A3) + N               !6.91d-8*Tee**(-0.5)
e + N3^+  => N2(B3) + N               !6.91d-8*Tee**(-0.5)

#N4^+
e + N4^+  => N2 + N2                  !2.3d-6*(300d0/Tee)**0.53
e + N4^+  => N2 + N +N              !3.13d-7*Tee**(-0.41)

#H2^+
e + H2^+  => H + H                      !7.51d-9-1.12d-9*Tee+1.03d-10*Tee**2-4.15d-12*Tee**3+5.86d-14*Tee**4

#H3^+
e + H3^+  => H + H2                    !4.2d-9+1.51d-9*Tee-1.9d-10*Tee**2+6.6d-12*Tee**3+1.21d-13*Tee**4-1.15d-14*Tee**5+1.78d-16*Tee**6
e + H3^+  => 3H                           !4.2d-9+1.51d-9*Tee-1.9d-10*Tee**2+6.6d-12*Tee**3+1.21d-13*Tee**4-1.15d-14*Tee**5+1.78d-16*Tee**6

#NH^+
e + NH^+ => N + H                      ! 4.30d-8*(0.026/Tee)**0.5

#NH2^+
e + NH2^+ => NH + H                  ! 1.02d-7*(0.026/Tee)**0.4
e + NH2^+ => N + 2H                   ! 1.98d-7*(0.026/Tee)**0.4

#NH3^+
e + NH3^+ => NH + 2H                ! 1.55d-7*(0.026/Tee)**0.5
e + NH3^+ => NH2 + H                ! 1.55d-7*(0.026/Tee)**0.5

#NH4^+
e + NH4^+ => NH2 + 2H              ! 1.23d-7*(0.026/Tee)**0.605
e + NH4^+ => NH3 + H                ! 8.01d-7*(0.026/Tee)**0.605

e + NH4^+ => NH2 + H2              ! 4.72d-08*(300.0d0/Te)**0.60

#N2H^+
e + N2H^+ => N2 + H                    ! 7.10d-7*(0.026/Tee)**0.72

# Three-body recombination
#N^+
2e + N^+ => e + N                                                                    !7.0d-20*(300d0/Te)**4.5
e + N^+ + ANY_NEUTRAL => N +  ANY_NEUTRAL             !6.0d-27*(300d0/Te)**1.5

#N2^+
2e + N2^+ => e + N2                                                                  !1.0d-19*(300d0/Te)**4.5
e +  N2^+ + ANY_NEUTRAL => N2 +  ANY_NEUTRAL           !2.49d-29*Tee**(-1.5)
#Ion-neutral reactions 
#N^+
N^+ + NH3  => NH + NH2^+                              ! 4.70d-10
N^+ + NH3 => NH3^+ + N                                  ! 1.67d-9
N^+ + NH3 => N2H^+ + H2                                ! 2.12d-10
N^+ + H2 => NH^+ + H                                       ! 5.00d-10


#N2^+
N2^+ + N  => N2 + N^+                                        ! 7.20d-13*(Tgas/300)**2.2
N2^+ + N2(A3)  => N + N3^+                               ! 3.00d-10
N2^+ + H2 => N2H^+ + H                                     ! 2.00d-9
N2^+ + NH3 => NH3^+ + N2                                ! 1.95d-9


#N3^+ 
N3^+ + N  => N2 + N2^+                                     !6.60d-11

#N4^+ 
N4^+ + N   => N2 + N2 + N^+                             !1.00d-11
N4^+ + N2  => N2 +  N2 + N2^+                         !2.10d-16*exp(Tgas/121.0d0)

#H^+
H^+ + NH3  => H  +  NH3^+                                 !5.20d-9

H^+ + NH  => NH^+  + H                        ! 2.10d-09*(300.0d0/Tgas)**0.5
H^+ + NH2 => NH2^+ + H                     ! 2.90d-09*(300.0d0/Tgas)**0.5
H^+ + H + ANY_NEUTRAL => H2^+ + ANY_NEUTRAL    ! 1.0d-34
H^+ + H2 => H2^+ + H                          ! 1.0d-10*exp(-21200.d0/Tgas)


#H2^+
H2^+ + H => H^+ + H2                                         ! 6.40d-10
H2^+ + H2 => H3^+ + H                                       ! 2.00d-9
H2^+ + NH3 => NH3^+ + H2                                ! 5.70d-9
H2^+ + N2  => H  +  N2H^+                                 ! 2.00d-9

#NH^+
NH^+ + H2 => NH2^+ + H                                 ! 1.05d-9
NH^+ + H2 => H3^+ + N                                   ! 1.85d-10
NH^+ + NH3 => NH3^+ + NH                           ! 1.80d-9
NH^+ + NH3 => NH4^+ + N                              ! 6.00d-10
NH^+ + N2 => N2H^+ + N                                ! 6.5d-10

#NH2^+ 
NH2^+ + NH3  => NH2 + NH3^+                      !1.15d-9 
NH2^+ + NH3   => NH + NH4^+                       !1.15d-9
NH2^+ + H2 => NH3^+ + H                              !1.95d-10

#NH3^+ 
NH3^+ + NH3  => NH2 + NH4^+                      !2.10d-9

#N2H^+
N2H^+ + NH3  => N2 + NH4^+                         !2.30d-9

# Neutral-neutral reactions 
#N2
N2 + ANY_NEUTRAL=> 2N +ANY_NEUTRAL                       ! 8.37d-4*(298/Tgas)**3.50*exp(-113710.0d0/Tgas)
N2 + H => NH + N                                                                       !5.27d-10*(298/Tgas)**0.5*exp(-74453.0d0/Tgas)

N2 + H2 => N2 + H + H                      ! 1.00d-08*exp(-84100.0d0/Tgas)

#N(2D)
N(2D) + ANY_NEUTRAL => N + ANY_NEUTRAL                   ! 2.40d-14
N(2D) + N2  => N + N2                                                                ! 2.30d-14*exp(-510/Tgas)
N(2D) + H2 => NH + H                                                                 ! 2.30d-12
N(2D) + NH3 => NH + NH2                                                         ! 1.10d-10

#N(2P)
N(2P) + N2  => N + N2                                                               !2.00d-18
N(2P) + N   => N(2D) + N                                                           !1.80d-12
N(2P) + H2 => H + NH                                                                !2.50d-14

#N2(a'1)
N2(a'1)  + H2  =>2H  + N2                                                        !2.60d-11
N2(a'1)  + N2  => N2(B3) + N2                                                  !1.90d-13
N2(a'1)  + H  =>  H + N2                                                            !1.50d-11
N2(a'1)  + N   =>  N2 + N                                                           !2.00d-11
N2(a'1)  + N2   =>  N2 + N2                                                       !3.70d-16
N2(a'1)  + N2(a'1) =>e + N2^+   + N2                                     !5.0d-13
N2(a'1)  + N2(a'1) =>e + N4^+                                                 !1.0d-11


N2(a'1) + H => NH + N                           ! 1.41d-09/Tgas**0.09*exp(-73558.2d0/Tgas)
N2(a'1) + N2 => N2(C3) + N2                ! 1.00d-11*exp(-30500.0d0/Tgas)
N2(a'1) + N2(A3) => N4^+ + e              ! 4.00d-12


#N2(A3)
N2(A3) + N => N2 + N                                                          !2.00d-12
N2(A3) + N  => N(2P)+ N2                                                   !4.00d-11*(300/Tgas)**(2.0d0/3.0d0)
N2(A3) + N2  => N2+ N2                                                      !3.00d-16
N2(A3) + N2(A3) => N2 + N2(B3)                                        !3.00d-10
N2(A3) + N2(A3) => N2 + N2(C3)                                        !1.50d-10
N2(A3) + N2(A3) => N2 + N2(A3)                                       !2.00d-12
N2(A3) + H => N2 + H                                                           !5.00d-11
N2(A3) + H2 => N2 + 2H                                                      !2.00d-10*exp(-3500.0d0/Tgas)
N2(A3) + NH3 => N2 + NH3                                                !1.60d-10
N2(A3) + N2(a'1) =>e + N2^+  + N2                                  !1.0d-12
N2(A3) + N2(a'1) =>e + N4^+                                             !4.0d-12

N2(A3) + N2(v6) => N2(B3) + N2                ! 3.00d-11
N2(A3) + N2(v7) => N2(B3) + N2(v1)         ! 3.00d-11
N2(A3) + N2(v8) => N2(B3) + N2(v2)         ! 3.00d-11
N2(A3) + N2(A3) => N2 + N + N                ! 3.00d-11
N2(A3) + NH3 => N2 + NH2 + H               ! 8.50d-11
N2(A3) + H => NH + N                                 ! 1.41d-09/Tgas**0.09*exp(-73558.2d0/Tgas)


# N2(B3) 
N2(B3) + H2 => N2(A3) + H2                                              !2.50d-11
N2(B3) + N2  => N2 + N2                                                    !2.00d-12
N2(B3) + N2  => N2(A3) + N2                                            !3.00d-11

N2(B3) + N2     => N2(A3) + N2(v6)            ! 3.00d-11
N2(B3) + N2(v1) => N2(A3) + N2(v7)         ! 3.00d-11
N2(B3) + N2(v2) => N2(A3) + N2(v8)         ! 3.00d-11
N2(B3) + H => NH + N                                 ! 1.41d-09/Tgas**0.09*exp(-73558.2d0/Tgas)
N2(B3) + N => N2(a'1) + N                          ! 3.30d-11
N2(B3) + N => N2(A3) + N                          ! 1.00d-10
N2(B3) + N2 => N2(C3) + N2                      ! 3.30d-11*exp(-42700.0d0/Tgas)
N2(B3) + N2(A3) => N2(C3) + N2              ! 4.60d-10


# N2(C3)  
  N2(C3) + N2  => N2(a'1) + N2                                           !1.00d-11

N2(C3) + N => N2(B3) + N                   ! 3.30d-11
N2(C3) + N2 => N2(B3) + N2(A3)       ! 4.60d-10*exp(-28900.0d0/Tgas)
N2(C3) + N2 => N2 + N2                     ! 5.00d-11
N2(C3) + N2 => N2(B3) + N2              ! 3.30d-11
N2(C3) + H => NH + N                       ! 1.41d-09/Tgas**0.09*exp(-73558.2d0/Tgas)


#N
N + NH2   =>  H + H + N2                                               !1.20d-10
N + NH2   =>  H2 + N2                                                    !1.20d-10
N + NH   =>  H + N +N                                                    !4.02d-10*(298.0d0/Tgas)**0.2*exp(-27303.0d0/Tgas)
N + NH   =>  H + N2                                                        !5.00d-11
N +@M   =>  H + NH                                                       !4.00d-10*(Tgas/300.0d0)**0.5
@M=H2(B1) H2(B3) H2(A3) H2(C3)
N +@M   =>  H + NH                                                       !3.90d-10*@R
@M=H2(v1)  H2(v2)  H2(v3) 
@R=exp(-10882.4d0/Tgas)   exp(-6293.2d0/Tgas)   exp(-1552.3d0/Tgas)
N +  N      =>e  + N2^+                                                   !2.70d-11*exp(-67410.0d0/Tgas)


#H
H + NH  =>   H2 + N                                                        !5.40d-11*exp(-165.0d0/Tgas)
H + NH2  =>   H2 + NH                                                   !6.60d-11*exp(-1840/Tgas)
H + NH3  =>   H2 + NH2                                                 !8.40d-14*(Tgas/300)**4.1*exp(-4760/Tgas)

#H2
H2 + NH2  =>   H + NH3                                                 !5.40d-11*exp(-6492.0d0/Tgas)
H2 + NH   =>   H + NH2                                                  !3.50d-11*exp(-7758.0d0/Tgas)
H2 + H  =>   H + H + H                                                   !2.54d-8*(298.0d0/Tgas)**0.1*exp(-52561.0d0/Tgas)
H2 + N2   =>   H + H +N2                                               !2.61d-8*(298.0d0/Tgas)**1.40*exp(-52561.0d0/Tgas)
H2 + H2   =>   H + H +H2                                               !2.61d-8*(298.0d0/Tgas)**0.7*exp(-52561.0d0/Tgas)

#NH
NH + NH  =>   N + NH2                                                  !1.70d-12*(Tgas/300.0d0)**1.5
NH + NH2  =>   N + NH3                                                !1.66d-12
NH + NH => N2 + H2                                                      ! 5.00d-14*(Tgas/300.0d0)
NH + NH => N2 +  2H                                                     ! 8.50d-11
NH + ANY_NEUTRAL  => H +N+ ANY_NEUTRAL              !2.99d-10*exp(-37647.0d0/Tgas)
 


#NH2
NH2 + N =>   NH + NH                                                         !2.99d-13*exp(-7600.0d0/Tgas)*2
NH2 + NH2  => NH + NH3                                                    !5.07d-15*(298.0d0/Tgas)**3.53*exp(-278.0d0/Tgas)
NH2 + ANY_NEUTRAL => NH +H+ANY_NEUTRAL                  !1.99d-9*exp(-38248.0d0/Tgas)

NH2 +@M  =>  H + NH3                                                      !2.20d-11*(Tgas/300.0d0)**0.5*@R
@M=H2(v1)  H2(v2)  H2(v3) 
@R=exp(-6597.5d0/Tgas)   exp(-4087.1d0/Tgas)   exp(-1493.6d0/Tgas)


#NH3
NH3+ NH  => NH2 + NH2                                                  !2.33d-14*(298.0d0/Tgas)**3.41*exp(-7350.0d0/Tgas)
NH3 + ANY_NEUTRAL => NH2 +H+ANY_NEUTRAL             !4.17d-8*exp(-47149.0d0/Tgas)
NH3 + ANY_NEUTRAL => NH +H2+ANY_NEUTRAL             !1.05d-9*exp(-47029.0d0/Tgas)

#Three-body collisions
#N
N + N +  ANY_NEUTRAL=> N2 +  ANY_NEUTRAL          ! 1.38d-33*exp(502.978d0/Tgas)
     
N + N + N=> N2(A3) + N                                                    ! 1.0d-32
N + N + H=> N2(A3) + H                                                    ! (1/380)*1.0d-32
    
N + N + N2 => N2(B3) + N2                                              ! 2.40d-33
N + N + H2 => N2(B3) + H2                                              ! (1/380)*2.40d-33   

N + N + N => N2(B3) + N                                                   ! 1.40d-32
N + N + H => N2(B3) + H                                                   ! (1/380)*1.40d-32
     
N + N + H2 => N2 + H2                                                    ! (1/380)*8.3d-34*exp(500.0d0/Tgas)
N + N + N2 => N2(A3) + N2                                             ! 1.70d-33   
N + N + H2 => N2(A3) + H2                                             ! (1/380)*1.70d-33  

N + H2 + @M => NH2 + @M                                           !(1/380)*1.0d-34*@R
    @M = N2     H2
    @R =1.0d0 1.0d0

#H
H + H + H2 => H2 + H2                                                  ! (1/380)*8.8d-33*(300.0d0/Tgas)**0.6
H + H + N2 => H2 + N2                                                  ! (1/380)*8.3d-33*(300.0d0/Tgas) 
 
H +N + @M => NH  + @M                                             !(1/380)*1.0d-33*@R
     @M = N2     H2
     @R =1.0d0 1.0d0
H +NH + @M => NH2  + @M                                         !(1/380)*1.0d-32*@R
     @M = N2     H2
    @R =1.0d0 1.0d0
H +NH2 + @M => NH3  + @M                                       !(1/380)*5.5d-30*@R
     @M = N2     H2
     @R =1.0d0 1.0d0

#NH
NH + H2 + @M  =>  NH3 + @M                                    !(1/380)*2.50d-35*(Tgas/300.0d0)*exp(1700.0d0/Tgas)
 @M = N2     H2

#Radiative decay
N2(A3) => N2                                                    ! 5.00d-1
N2(B3) => N2(A3)                                             ! 1.34d5
N2(a'1) => N2                                                   ! 1.00d2
N2(C3) => N2(B3)                                             ! 2.45d7


N(2P) => N(2D)                          ! 1.58d-01
N(2D) => N                                 ! 2.04d-05
N(2P) => N                                 ! 9.00d-02


#Ion-neutral three-body collisions
#N2^+ 
N2^+ + N2 + N => N3^+ + N2                      ! 9.00d-30*exp(400.0d0/Tgas)
N2^+ + N2 + N2 => N4^+ + N2                    ! 5.20d-29*(300.0d0/Tgas)**2.2

#N^+
N^+ + N2 + N => N2^+ + N2                      ! 1.00d-29
N^+ + N2 + N2 => N3^+ + N2                    ! 1.70d-29*(300.0d0/Tgas)**2.1

# H- recombination
# H-
H^- + H2^+ => H + H + H                           ! 2.00d-7*(300.0d0/Tgas)
H^- + H3^+ => H2 + H + H                         ! 2.00d-7*(300.0d0/Tgas)
H^- + N2^+ => N2 + H                                ! 2.00d-7*(300.0d0/Tgas)
H^- + N4^+ => N2 + N2 + H                       ! 2.00d-7*(300.0d0/Tgas)
H^- + N2H^+ => N2 + H2                           ! 2.00d-7*(300.0d0/Tgas)

# H- three-body recombination
# H-
H^- + H2^+ +@M => H2 + H + @M                              ! (1/380)*2.00d-25*(300.0d0/Tgas)**2.5
@M=N2  H2   N    H
H^- + H3^+ +@M => H2 + H2  +@M                            ! (1/380)*2.00d-25*(300.0d0/Tgas)**2.5
@M=N2  H2   N    H
H^- + N2^+ +@M => N2 + H  +@M                              ! (1/380)*2.00d-25*(300.0d0/Tgas)**2.5
@M=N2  H2   N    H
H^- + N4^+ +@M => N2 + N2 + H  +@M                     ! (1/380)*2.00d-25*(300.0d0/Tgas)**2.5
@M=N2  H2   N    H
H^- + N2H^+ +@M => N2 + H2 +@M                          ! (1/380)*2.00d-25*(300.0d0/Tgas)**2.5
@M=N2  H2   N    H
# V-T reactions 
#N
N2(v1) + N => N2 + N                         ! kVT10_N2N*exp(-7061.26d0/Tgas)      
N2(v2) + N => N2(v1) + N                   ! kVT10_N2N*exp(-6834.95d0/Tgas)  
N2(v3) + N => N2(v2) + N                   ! kVT10_N2N*exp(-6616.19d0/Tgas)  
N2(v4) + N => N2(v3) + N                   ! kVT10_N2N*exp(-6397.44d0/Tgas)    
N2(v5) + N => N2(v4) + N                   ! kVT10_N2N*exp(-6171.14d0/Tgas)       
N2(v6) + N => N2(v5) + N                   ! kVT10_N2N*exp(-5952.39d0/Tgas)       
N2(v7) + N => N2(v6) + N                   ! kVT10_N2N*exp(-5726.09d0/Tgas)   
N2(v8) + N => N2(v7) + N                   ! kVT10_N2N*exp(-5507.34d0/Tgas)

#N2
N2(v1) + N2 => N2 + N2                      ! kVT10_N2N2
N2(v2) + N2 => N2(v1) + N2                ! kVT10_N2N2*2.01*exp(0.86d0*(14.0/Tgas)**(1.0d0/3.0d0))
N2(v3) + N2 => N2(v2) + N2                ! kVT10_N2N2*3.04*exp(1.72d0*(14.0/Tgas)**(1.0d0/3.0d0))
N2(v4) + N2 => N2(v3) + N2                ! kVT10_N2N2*4.08*exp(2.59d0*(14.0/Tgas)**(1.0d0/3.0d0))
N2(v5) + N2 => N2(v4) + N2                ! kVT10_N2N2*5.13*exp(3.45d0*(14.0/Tgas)**(1.0d0/3.0d0))
N2(v6) + N2 => N2(v5) + N2                ! kVT10_N2N2*6.19*exp(4.31d0*(14.0/Tgas)**(1.0d0/3.0d0))
N2(v7) + N2 => N2(v6) + N2                ! kVT10_N2N2*7.27*exp(5.17d0*(14.0/Tgas)**(1.0d0/3.0d0))
N2(v8) + N2 => N2(v7) + N2                ! kVT10_N2N2*8.36*exp(6.03d0*(14.0/Tgas)**(1.0d0/3.0d0))

#H2
N2(v1) + H2 => N2 + H2                      ! kVT10_N2H2 
N2(v2) + H2 => N2(v1) + H2                ! kVT10_N2H2*2.01*exp(1.73d0*(1.87/Tgas)**0.5d0)       
N2(v3) + H2 => N2(v2) + H2                ! kVT10_N2H2*3.04*exp(3.45d0*(1.87/Tgas)**0.5d0)  
N2(v4) + H2 => N2(v3) + H2                ! kVT10_N2H2*4.08*exp(5.18d0*(1.87/Tgas)**0.5d0)
N2(v5) + H2 => N2(v4) + H2                ! kVT10_N2H2*5.13*exp(6.90d0*(1.87/Tgas)**0.5d0) 
N2(v6) + H2 => N2(v5) + H2                ! kVT10_N2H2*6.19*exp(8.63d0*(1.87/Tgas)**0.5d0) 
N2(v7) + H2 => N2(v6) + H2                ! kVT10_N2H2*7.27*exp(10.4d0*(1.87/Tgas)**0.5d0)    
N2(v8) + H2 => N2(v7) + H2                ! kVT10_N2H2*8.36*exp(12.1d0*(1.87/Tgas)**0.5d0) 

#H
N2(v1) + H => N2 + H                         ! kVT10_N2H*exp(-7146.63d0/Tgas)     
N2(v2) + H => N2(v1) + H                   ! kVT10_N2H*exp(-6781.07d0/Tgas)    
N2(v3) + H => N2(v2) + H                   ! kVT10_N2H*exp(-6427.70d0/Tgas)     
N2(v4) + H => N2(v3) + H                   ! kVT10_N2H*exp(-6074.33d0/Tgas)   
N2(v5) + H => N2(v4) + H                   ! kVT10_N2H*exp(-5708.77d0/Tgas)     
N2(v6) + H => N2(v5) + H                   ! kVT10_N2H*exp(-5355.40d0/Tgas)      
N2(v7) + H => N2(v6) + H                   ! kVT10_N2H*exp(-4989.84d0/Tgas)   
N2(v8) + H => N2(v7) + H                   ! kVT10_N2H*exp(-4636.47d0/Tgas)

#H2
H2(v1) + H2 => H2 + H2                      ! kVT10_H2H2 
H2(v2) + H2 => H2(v1) + H2                ! kVT10_H2H2*2.06*exp(14.91*(1.0d0/Tgas)**0.5) 
H2(v3) + H2 => H2(v2) + H2                ! kVT10_H2H2*3.18*exp(29.82*(1.0d0/Tgas)**0.5)

H2(v1) + N2 => H2 + N2                     ! kVT10_H2N2 
H2(v2) + N2 => H2(v1) + N2                 ! kVT10_H2N2*2.06*exp(14.91*(1.87d0/Tgas)**0.5) 
H2(v3) + N2 => H2(v2) + N2                 ! kVT10_H2N2*3.18*exp(29.82*(1.87d0/Tgas)**0.5)

#H
H2(v1) + H => H2 + H                          ! kVT10_H2H
H2(v2) + H => H2(v1) + H                    ! kVT10_H2H*2.06*exp(14.91*(6.67d-1/Tgas)**0.5) 
H2(v3) + H => H2(v2) + H                    ! kVT10_H2H*3.18*exp(29.82*(6.67d-1/Tgas)**0.5)


# V-V reactions 
#N2
N2(V1) + N2(V1)  => N2 + N2(V2)             !kVV10_N2N2*2.01*exp(1.73d0*(14.0d0/Tgas)**0.5)
N2(V1) + N2(V2)  => N2 + N2(V3)             !kVV10_N2N2*3.04*exp(3.45d0*(14.0d0/Tgas)**0.5)
N2(V1) + N2(V3)  => N2 + N2(V4)             !kVV10_N2N2*4.08*exp(5.18d0*(14.0d0/Tgas)**0.5)
N2(V1) + N2(V4)  => N2 + N2(V5)             !kVV10_N2N2*5.13*exp(6.90d0*(14.0d0/Tgas)**0.5)
N2(V1) + N2(V5)  => N2 + N2(V6)             !kVV10_N2N2*6.19*exp(8.63d0*(14.0d0/Tgas)**0.5)
N2(V1) + N2(V6)  => N2 + N2(V7)             !kVV10_N2N2*7.27*exp(10.4d0*(14.0d0/Tgas)**0.5)
N2(V1) + N2(V7)  => N2 + N2(V8)             !kVV10_N2N2*8.36*exp(12.1d0*(14.0d0/Tgas)**0.5)

N2(v2) + N2 => N2(v1) + N2(v1)               ! kVV10_N2N2*2.01*exp(1.73d0*(14.0d0/Tgas)**0.5)
N2(v2) + N2(v2) => N2(v1) + N2(v3)         ! kVV10_N2N2*6.11*exp(1.73d0*(14.0d0/Tgas)**0.5)
N2(v2) + N2(v3) => N2(v1) + N2(v4)         ! kVV10_N2N2*8.20*exp(3.45d0*(14.0d0/Tgas)**0.5)
N2(v2) + N2(v4) => N2(v1) + N2(v5)         ! kVV10_N2N2*10.3*exp(5.18d0*(14.0d0/Tgas)**0.5)
N2(v2) + N2(v5) => N2(v1) + N2(v6)         ! kVV10_N2N2*12.5*exp(6.90d0*(14.0d0/Tgas)**0.5)
N2(v2) + N2(v6) => N2(v1) + N2(v7)         ! kVV10_N2N2*14.6*exp(8.63d0*(14.0d0/Tgas)**0.5)
N2(v2) + N2(v7) => N2(v1) + N2(v8)         ! kVV10_N2N2*16.8*exp(10.4d0*(14.0d0/Tgas)**0.5)

N2(v3) + N2 => N2(v2) + N2(v1)               ! kVV10_N2N2*3.04*exp(3.45d0*(14.0d0/Tgas)**0.5)
N2(v3) + N2(v1) => N2(v2) + N2(v2)         ! kVV10_N2N2*6.11*exp(1.73d0*(14.0d0/Tgas)**0.5)
N2(v3) + N2(v3) => N2(v2) + N2(v4)         ! kVV10_N2N2*12.4*exp(1.73d0*(14.0d0/Tgas)**0.5)
N2(v3) + N2(v4) => N2(v2) + N2(v5)         ! kVV10_N2N2*15.6*exp(3.45d0*(14.0d0/Tgas)**0.5)
N2(v3) + N2(v5) => N2(v2) + N2(v6)         ! kVV10_N2N2*18.8*exp(5.18d0*(14.0d0/Tgas)**0.5)
N2(v3) + N2(v6) => N2(v2) + N2(v7)         ! kVV10_N2N2*22.1*exp(6.90d0*(14.0d0/Tgas)**0.5)
N2(v3) + N2(v7) => N2(v2) + N2(v8)         ! kVV10_N2N2*25.4*exp(8.63d0*(14.0d0/Tgas)**0.5)

N2(v4) + N2 => N2(v3) + N2(v1)               ! kVV10_N2N2*4.08*exp(5.18d0*(14.0d0/Tgas)**0.5)
N2(v4) + N2(v1) => N2(v3) + N2(v2)         ! kVV10_N2N2*8.20*exp(3.45d0*(14.0d0/Tgas)**0.5)
N2(v4) + N2(v2) => N2(v3) + N2(v3)         ! kVV10_N2N2*12.4*exp(1.73d0*(14.0d0/Tgas)**0.5)
N2(v4) + N2(v4) => N2(v3) + N2(v5)         ! kVV10_N2N2*20.9*exp(1.73d0*(14.0d0/Tgas)**0.5)
N2(v4) + N2(v5) => N2(v3) + N2(v6)         ! kVV10_N2N2*25.2*exp(3.45d0*(14.0d0/Tgas)**0.5)
N2(v4) + N2(v6) => N2(v3) + N2(v7)         ! kVV10_N2N2*29.6*exp(5.18d0*(14.0d0/Tgas)**0.5)
N2(v4) + N2(v7) => N2(v3) + N2(v8)         ! kVV10_N2N2*34.1*exp(6.90d0*(14.0d0/Tgas)**0.5)

N2(v5) + N2 => N2(v4) + N2(v1)               ! kVV10_N2N2*5.13*exp(6.90d0*(14.0d0/Tgas)**0.5)
N2(v5) + N2(v1) => N2(v4) + N2(v2)         ! kVV10_N2N2*10.3*exp(5.18d0*(14.0d0/Tgas)**0.5)
N2(v5) + N2(v2) => N2(v4) + N2(v3)         ! kVV10_N2N2*15.6*exp(3.45d0*(14.0d0/Tgas)**0.5)
N2(v5) + N2(v3) => N2(v4) + N2(v4)         ! kVV10_N2N2*20.9*exp(1.73d0*(14.0d0/Tgas)**0.5)
N2(v5) + N2(v5) => N2(v4) + N2(v6)         ! kVV10_N2N2*31.7*exp(1.73d0*(14.0d0/Tgas)**0.5)
N2(v5) + N2(v6) => N2(v4) + N2(v7)         ! kVV10_N2N2*37.3*exp(3.45d0*(14.0d0/Tgas)**0.5)
N2(v5) + N2(v7) => N2(v4) + N2(v8)         ! kVV10_N2N2*42.9*exp(5.18d0*(14.0d0/Tgas)**0.5)

N2(v6) + N2 => N2(v5) + N2(v1)               ! kVV10_N2N2*6.19*exp(8.63d0*(14.0d0/Tgas)**0.5)
N2(v6) + N2(v1) => N2(v5) + N2(v2)         ! kVV10_N2N2*12.5*exp(6.90d0*(14.0d0/Tgas)**0.5)
N2(v6) + N2(v2) => N2(v5) + N2(v3)         ! kVV10_N2N2*18.8*exp(5.18d0*(14.0d0/Tgas)**0.5)
N2(v6) + N2(v3) => N2(v5) + N2(v4)         ! kVV10_N2N2*25.2*exp(3.45d0*(14.0d0/Tgas)**0.5)
N2(v6) + N2(v4) => N2(v5) + N2(v5)         ! kVV10_N2N2*31.7*exp(1.73d0*(14.0d0/Tgas)**0.5)
N2(v6) + N2(v6) => N2(v5) + N2(v7)         ! kVV10_N2N2*45.0*exp(1.73d0*(14.0d0/Tgas)**0.5)
N2(v6) + N2(v7) => N2(v5) + N2(v8)         ! kVV10_N2N2*51.8*exp(3.45d0*(14.0d0/Tgas)**0.5)

N2(v7) + N2 => N2(v6) + N2(v1)               ! kVV10_N2N2*7.27*exp(10.4d0*(14.0d0/Tgas)**0.5)
N2(v7) + N2(v1) => N2(v6) + N2(v2)         ! kVV10_N2N2*14.6*exp(8.63d0*(14.0d0/Tgas)**0.5)
N2(v7) + N2(v2) => N2(v6) + N2(v3)         ! kVV10_N2N2*22.1*exp(6.90d0*(14.0d0/Tgas)**0.5)
N2(v7) + N2(v3) => N2(v6) + N2(v4)         ! kVV10_N2N2*29.6*exp(5.18d0*(14.0d0/Tgas)**0.5)
N2(v7) + N2(v4) => N2(v6) + N2(v5)         ! kVV10_N2N2*37.3*exp(3.45d0*(14.0d0/Tgas)**0.5)
N2(v7) + N2(v5) => N2(v6) + N2(v6)         ! kVV10_N2N2*45.0*exp(1.73d0*(14.0d0/Tgas)**0.5)
N2(v7) + N2(v7) => N2(v6) + N2(v8)         ! kVV10_N2N2*60.8*exp(1.73d0*(14.0d0/Tgas)**0.5)

N2(v8) + N2 => N2(v7) + N2(v1)               ! kVV10_N2N2*8.36*exp(12.1d0*(14.0d0/Tgas)**0.5)
N2(v8) + N2(v1) => N2(v7) + N2(v2)         ! kVV10_N2N2*16.8*exp(10.4d0*(14.0d0/Tgas)**0.5)
N2(v8) + N2(v2) => N2(v7) + N2(v3)         ! kVV10_N2N2*25.4*exp(8.63d0*(14.0d0/Tgas)**0.5)
N2(v8) + N2(v3) => N2(v7) + N2(v4)         ! kVV10_N2N2*34.1*exp(6.90d0*(14.0d0/Tgas)**0.5)
N2(v8) + N2(v4) => N2(v7) + N2(v5)         ! kVV10_N2N2*42.9*exp(5.18d0*(14.0d0/Tgas)**0.5)
N2(v8) + N2(v5) => N2(v7) + N2(v6)         ! kVV10_N2N2*51.8*exp(3.45d0*(14.0d0/Tgas)**0.5)
N2(v8) + N2(v6) => N2(v7) + N2(v7)         ! kVV10_N2N2*60.8*exp(1.73d0*(14.0d0/Tgas)**0.5)

#H2
H2(v1) + H2(v1) => H2 + H2(v2)               ! kVV10_H2H2*2.06*exp(0.21*(Tgas/300.0d0)**0.5)
H2(v1) + H2(v2) => H2 + H2(v3)               ! kVV10_H2H2*3.18*exp(0.42*(Tgas/300.0d0)**0.5) 

H2(v2) + H2     => H2(v1) + H2(v1)           ! kVV10_H2H2*2.06*exp(0.21*(Tgas/300.0d0)**0.5)*exp(0.236*(Tgas/300.0d0)**0.25-0.0572*(300.0d0/Tgas)**(1.0d0/3.0d0)) 
H2(v2) + H2(v2) => H2(v1) + H2(v3)         ! kVV10_H2H2*6.55*exp(0.21*(Tgas/300.0d0)**0.5) 
 
H2(v3) + H2     => H2(v2) + H2(v1)           ! kVV10_H2H2*3.18*exp(0.42*(Tgas/300.0d0)**0.5)*exp(2*0.236*(Tgas/300.0d0)**0.25-4*0.0572*(300.0d0/Tgas)**(1.0d0/3.0d0))
H2(v3) + H2(v1) => H2(v2) + H2(v2)         ! kVV10_H2H2*6.55*exp(0.21*(Tgas/300.0d0)**0.5)*exp(0.236*(Tgas/300.0d0)**0.25-0.0572*(300.0d0/Tgas)**(1.0d0/3.0d0))

#  vibrational-vibrational (V-V) interactions
#N2
H2(v1) + N2 => H2 + N2(v1)                   ! kVV10_N2H2*1.00*(1.5-0.5*exp(-144.0/Tgas**0.5))*exp(-144.0/Tgas**0.5)
H2(v1) + N2(v1) => H2 + N2(v2)             ! kVV10_N2H2*2.01*(1.5-0.5*exp(-137.6/Tgas**0.5))*exp(-137.6/Tgas**0.5)
H2(v1) + N2(v2) => H2 + N2(v3)             ! kVV10_N2H2*3.04*(1.5-0.5*exp(-144.0/Tgas**0.5))*exp(-144.0/Tgas**0.5)
H2(v1) + N2(v3) => H2 + N2(v4)             ! kVV10_N2H2*4.07*(1.5-0.5*exp(-144.0/Tgas**0.5))*exp(-144.0/Tgas**0.5)
H2(v1) + N2(v4) => H2 + N2(v5)             ! kVV10_N2H2*5.12*(1.5-0.5*exp(-137.6/Tgas**0.5))*exp(-137.6/Tgas**0.5)
H2(v1) + N2(v5) => H2 + N2(v6)             ! kVV10_N2H2*6.18*(1.5-0.5*exp(-144.0/Tgas**0.5))*exp(-144.0/Tgas**0.5)
H2(v1) + N2(v6) => H2 + N2(v7)             ! kVV10_N2H2*7.25*(1.5-0.5*exp(-137.6/Tgas**0.5))*exp(-137.6/Tgas**0.5)
H2(v1) + N2(v7) => H2 + N2(v8)             ! kVV10_N2H2*8.34*(1.5-0.5*exp(-144.0/Tgas**0.5))*exp(-144.0/Tgas**0.5)

H2(v2) + N2 => H2(v1) + N2(v1)               ! kVV10_N2H2*2.06*(1.5-0.5*exp(-123.6/Tgas**0.5))*exp(-123.6/Tgas**0.5)
H2(v2) + N2(v1) => H2(v1) + N2(v2)         ! kVV10_N2H2*4.14*(1.5-0.5*exp(-117.2/Tgas**0.5))*exp(-117.2/Tgas**0.5)
H2(v2) + N2(v2) => H2(v1) + N2(v3)         ! kVV10_N2H2*6.25*(1.5-0.5*exp(-123.6/Tgas**0.5))*exp(-123.6/Tgas**0.5)
H2(v2) + N2(v3) => H2(v1) + N2(v4)         ! kVV10_N2H2*8.38*(1.5-0.5*exp(-123.6/Tgas**0.5))*exp(-123.6/Tgas**0.5)
H2(v2) + N2(v4) => H2(v1) + N2(v5)         ! kVV10_N2H2*10.5*(1.5-0.5*exp(-117.2/Tgas**0.5))*exp(-117.2/Tgas**0.5)
H2(v2) + N2(v5) => H2(v1) + N2(v6)         ! kVV10_N2H2*12.7*(1.5-0.5*exp(-123.6/Tgas**0.5))*exp(-123.6/Tgas**0.5)
H2(v2) + N2(v6) => H2(v1) + N2(v7)         ! kVV10_N2H2*14.9*(1.5-0.5*exp(-117.2/Tgas**0.5))*exp(-117.2/Tgas**0.5)
H2(v2) + N2(v7) => H2(v1) + N2(v8)         ! kVV10_N2H2*17.2*(1.5-0.5*exp(-123.6/Tgas**0.5))*exp(-123.6/Tgas**0.5)

H2(v3) + N2 => H2(v2) + N2(v1)               ! kVV10_N2H2*3.18*(1.5-0.5*exp(-133.8/Tgas**0.5))*exp(-133.8/Tgas**0.5)
H2(v3) + N2(v1) => H2(v2) + N2(v2)         ! kVV10_N2H2*6.39*(1.5-0.5*exp(-127.4/Tgas**0.5))*exp(-127.4/Tgas**0.5)
H2(v3) + N2(v2) => H2(v2) + N2(v3)         ! kVV10_N2H2*9.64*(1.5-0.5*exp(-133.8/Tgas**0.5))*exp(-133.8/Tgas**0.5)
H2(v3) + N2(v3) => H2(v2) + N2(v4)         ! kVV10_N2H2*12.9*(1.5-0.5*exp(-133.8/Tgas**0.5))*exp(-133.8/Tgas**0.5)
H2(v3) + N2(v4) => H2(v2) + N2(v5)         ! kVV10_N2H2*16.3*(1.5-0.5*exp(-127.4/Tgas**0.5))*exp(-127.4/Tgas**0.5)
H2(v3) + N2(v5) => H2(v2) + N2(v6)         ! kVV10_N2H2*19.6*(1.5-0.5*exp(-133.8/Tgas**0.5))*exp(-133.8/Tgas**0.5)
H2(v3) + N2(v6) => H2(v2) + N2(v7)         ! kVV10_N2H2*23.0*(1.5-0.5*exp(-127.4/Tgas**0.5))*exp(-127.4/Tgas**0.5)
H2(v3) + N2(v7) => H2(v2) + N2(v8)         ! kVV10_N2H2*26.5*(1.5-0.5*exp(-133.8/Tgas**0.5))*exp(-133.8/Tgas**0.5)


H2 + N2(v1) => H2(v1) + N2                  ! kVV10_N2H2*1.00*(1.5-0.5*exp(-144.0/Tgas**0.5))*exp(-144.0/Tgas**0.5)*exp(-2622.7/Tgas)
H2 + N2(v2) => H2(v1) + N2(v1)             ! kVV10_N2H2*2.01*(1.5-0.5*exp(-137.6/Tgas**0.5))*exp(-137.6/Tgas**0.5)*exp(-2506.7/Tgas)
H2 + N2(v3) => H2(v1) + N2(v2)             ! kVV10_N2H2*3.04*(1.5-0.5*exp(-144.0/Tgas**0.5))*exp(-144.0/Tgas**0.5)*exp(-2622.7/Tgas)
H2 + N2(v4) => H2(v1) + N2(v3)             ! kVV10_N2H2*4.07*(1.5-0.5*exp(-144.0/Tgas**0.5))*exp(-144.0/Tgas**0.5)*exp(-2622.7/Tgas)
H2 + N2(v5) => H2(v1) + N2(v4)             ! kVV10_N2H2*5.12*(1.5-0.5*exp(-137.6/Tgas**0.5))*exp(-137.6/Tgas**0.5)*exp(-2506.7/Tgas)
H2 + N2(v6) => H2(v1) + N2(v5)             ! kVV10_N2H2*6.18*(1.5-0.5*exp(-144.0/Tgas**0.5))*exp(-144.0/Tgas**0.5)*exp(-2622.7/Tgas)
H2 + N2(v7) => H2(v1) + N2(v6)             ! kVV10_N2H2*7.25*(1.5-0.5*exp(-137.6/Tgas**0.5))*exp(-137.6/Tgas**0.5)*exp(-2506.7/Tgas)
H2 + N2(v8) => H2(v1) + N2(v7)             ! kVV10_N2H2*8.34*(1.5-0.5*exp(-144.0/Tgas**0.5))*exp(-144.0/Tgas**0.5)*exp(-2622.7/Tgas)

H2(v1) + N2(v1) => H2(v2) + N2              ! kVV10_N2H2*2.06*(1.5-0.5*exp(-123.6/Tgas**0.5))*exp(-123.6/Tgas**0.5)*exp(-2251.4/Tgas)
H2(v1) + N2(v2) => H2(v2) + N2(v1)         ! kVV10_N2H2*4.14*(1.5-0.5*exp(-117.2/Tgas**0.5))*exp(-117.2/Tgas**0.5)*exp(-2135.3/Tgas)
H2(v1) + N2(v3) => H2(v2) + N2(v2)         ! kVV10_N2H2*6.25*(1.5-0.5*exp(-123.6/Tgas**0.5))*exp(-123.6/Tgas**0.5)*exp(-2251.4/Tgas)
H2(v1) + N2(v4) => H2(v2) + N2(v3)         ! kVV10_N2H2*8.38*(1.5-0.5*exp(-123.6/Tgas**0.5))*exp(-123.6/Tgas**0.5)*exp(-2251.4/Tgas)
H2(v1) + N2(v5) => H2(v2) + N2(v4)         ! kVV10_N2H2*10.5*(1.5-0.5*exp(-117.2/Tgas**0.5))*exp(-117.2/Tgas**0.5)*exp(-2135.3/Tgas)
H2(v1) + N2(v6) => H2(v2) + N2(v5)         ! kVV10_N2H2*12.7*(1.5-0.5*exp(-123.6/Tgas**0.5))*exp(-123.6/Tgas**0.5)*exp(-2251.4/Tgas)
H2(v1) + N2(v7) => H2(v2) + N2(v6)         ! kVV10_N2H2*14.9*(1.5-0.5*exp(-117.2/Tgas**0.5))*exp(-117.2/Tgas**0.5)*exp(-2135.3/Tgas)
H2(v1) + N2(v8) => H2(v2) + N2(v7)         ! kVV10_N2H2*17.2*(1.5-0.5*exp(-123.6/Tgas**0.5))*exp(-123.6/Tgas**0.5)*exp(-2251.4/Tgas)
  
H2(v2) + N2(v1) => H2(v3) + N2              ! kVV10_N2H2*3.18*(1.5-0.5*exp(-133.8/Tgas**0.5))*exp(-133.8/Tgas**0.5)*exp(-2437.1/Tgas)
H2(v2) + N2(v2) => H2(v3) + N2(v1)         ! kVV10_N2H2*6.39*(1.5-0.5*exp(-127.4/Tgas**0.5))*exp(-127.4/Tgas**0.5)*exp(-2321.0/Tgas)
H2(v2) + N2(v3) => H2(v3) + N2(v2)         ! kVV10_N2H2*9.64*(1.5-0.5*exp(-133.8/Tgas**0.5))*exp(-133.8/Tgas**0.5)*exp(-2437.0/Tgas)
H2(v2) + N2(v4) => H2(v3) + N2(v3)         ! kVV10_N2H2*12.9*(1.5-0.5*exp(-133.8/Tgas**0.5))*exp(-133.8/Tgas**0.5)*exp(-2437.0/Tgas)
H2(v2) + N2(v5) => H2(v3) + N2(v4)         ! kVV10_N2H2*16.3*(1.5-0.5*exp(-127.4/Tgas**0.5))*exp(-127.4/Tgas**0.5)*exp(-2321.0/Tgas)
H2(v2) + N2(v6) => H2(v3) + N2(v5)         ! kVV10_N2H2*19.6*(1.5-0.5*exp(-133.8/Tgas**0.5))*exp(-133.8/Tgas**0.5)*exp(-2437.1/Tgas)
H2(v2) + N2(v7) => H2(v3) + N2(v6)         ! kVV10_N2H2*23.0*(1.5-0.5*exp(-127.4/Tgas**0.5))*exp(-127.4/Tgas**0.5)*exp(-2321.0/Tgas)
H2(v2) + N2(v8) => H2(v3) + N2(v7)         ! kVV10_N2H2*26.5*(1.5-0.5*exp(-133.8/Tgas**0.5))*exp(-133.8/Tgas**0.5)*exp(-2437.1/Tgas)

H2(v1) + N2 => H2 + N2(v2)                  ! kVV11_N2H2*1.00*(1.5-0.5*exp(-37.0/Tgas**0.5))*exp(-37.0/Tgas**0.5)
H2(v1) + N2(v1) => H2 + N2(v3)             ! kVV11_N2H2*3.03*(1.5-0.5*exp(-37.0/Tgas**0.5))*exp(-37.0/Tgas**0.5)
H2(v1) + N2(v2) => H2 + N2(v4)             ! kVV11_N2H2*6.13*(1.5-0.5*exp(-32.0/Tgas**0.5))*exp(-32.0/Tgas**0.5)
H2(v1) + N2(v3) => H2 + N2(v5)             ! kVV11_N2H2*10.3*(1.5-0.5*exp(-37.0/Tgas**0.5))*exp(-37.0/Tgas**0.5)
H2(v1) + N2(v4) => H2 + N2(v6)             ! kVV11_N2H2*15.7*(1.5-0.5*exp(-37.0/Tgas**0.5))*exp(-37.0/Tgas**0.5)
H2(v1) + N2(v5) => H2 + N2(v7)             ! kVV11_N2H2*22.2*(1.5-0.5*exp(-37.0/Tgas**0.5))*exp(-37.0/Tgas**0.5)
H2(v1) + N2(v6) => H2 + N2(v8)             ! kVV11_N2H2*29.9*(1.5-0.5*exp(-37.0/Tgas**0.5))*exp(-37.0/Tgas**0.5)
 
H2(v2) + N2 => H2(v1) + N2(v2)              ! kVV11_N2H2*2.06*(1.5-0.5*exp(-53.0/Tgas**0.5))*exp(-53.0/Tgas**0.5)
H2(v2) + N2(v1) => H2(v1) + N2(v3)         ! kVV11_N2H2*6.24*(1.5-0.5*exp(-53.0/Tgas**0.5))*exp(-53.0/Tgas**0.5)
H2(v2) + N2(v2) => H2(v1) + N2(v4)         ! kVV11_N2H2*12.6*(1.5-0.5*exp(-48.0/Tgas**0.5))*exp(-48.0/Tgas**0.5)
H2(v2) + N2(v3) => H2(v1) + N2(v5)         ! kVV11_N2H2*21.3*(1.5-0.5*exp(-53.0/Tgas**0.5))*exp(-53.0/Tgas**0.5)
H2(v2) + N2(v4) => H2(v1) + N2(v6)         ! kVV11_N2H2*32.2*(1.5-0.5*exp(-53.0/Tgas**0.5))*exp(-53.0/Tgas**0.5)
H2(v2) + N2(v5) => H2(v1) + N2(v7)         ! kVV11_N2H2*45.7*(1.5-0.5*exp(-53.0/Tgas**0.5))*exp(-53.0/Tgas**0.5)
H2(v2) + N2(v6) => H2(v1) + N2(v8)         ! kVV11_N2H2*61.6*(1.5-0.5*exp(-53.0/Tgas**0.5))*exp(-53.0/Tgas**0.5)

H2(v3) + N2 => H2(v2) + N2(v2)              ! kVV11_N2H2*3.18*(1.5-0.5*exp(-45.0/Tgas**0.5))*exp(-45.0/Tgas**0.5)
H2(v3) + N2(v1) => H2(v2) + N2(v3)         ! kVV11_N2H2*9.62*(1.5-0.5*exp(-45.0/Tgas**0.5))*exp(-45.0/Tgas**0.5)
H2(v3) + N2(v2) => H2(v2) + N2(v4)         ! kVV11_N2H2*19.5*(1.5-0.5*exp(-40.0/Tgas**0.5))*exp(-40.0/Tgas**0.5)
H2(v3) + N2(v3) => H2(v2) + N2(v5)         ! kVV11_N2H2*32.8*(1.5-0.5*exp(-45.0/Tgas**0.5))*exp(-45.0/Tgas**0.5)
H2(v3) + N2(v4) => H2(v2) + N2(v6)         ! kVV11_N2H2*49.7*(1.5-0.5*exp(-45.0/Tgas**0.5))*exp(-45.0/Tgas**0.5)
H2(v3) + N2(v5) => H2(v2) + N2(v7)         ! kVV11_N2H2*70.4*(1.5-0.5*exp(-45.0/Tgas**0.5))*exp(-45.0/Tgas**0.5)
H2(v3) + N2(v6) => H2(v2) + N2(v8)         ! kVV11_N2H2*95.0*(1.5-0.5*exp(-45.0/Tgas**0.5))*exp(-45.0/Tgas**0.5)

H2 + N2(v2) => H2(v1) + N2                  ! kVV11_N2H2*1.00*(1.5-0.5*exp(-37.0/Tgas**0.5))*exp(-37.0/Tgas**0.5)*exp(858.8/Tgas)
H2 + N2(v3) => H2(v1) + N2(v1)             ! kVV11_N2H2*3.03*(1.5-0.5*exp(-37.0/Tgas**0.5))*exp(-37.0/Tgas**0.5)*exp(858.8/Tgas)
H2 + N2(v4) => H2(v1) + N2(v2)             ! kVV11_N2H2*6.13*(1.5-0.5*exp(-32.0/Tgas**0.5))*exp(-32.0/Tgas**0.5)*exp(742.7/Tgas)
H2 + N2(v5) => H2(v1) + N2(v3)             ! kVV11_N2H2*10.3*(1.5-0.5*exp(-37.0/Tgas**0.5))*exp(-37.0/Tgas**0.5)*exp(858.8/Tgas)
H2 + N2(v6) => H2(v1) + N2(v4)             ! kVV11_N2H2*15.7*(1.5-0.5*exp(-37.0/Tgas**0.5))*exp(-37.0/Tgas**0.5)*exp(858.8/Tgas)
H2 + N2(v7) => H2(v1) + N2(v5)             ! kVV11_N2H2*22.2*(1.5-0.5*exp(-37.0/Tgas**0.5))*exp(-37.0/Tgas**0.5)*exp(858.8/Tgas)
H2 + N2(v8) => H2(v1) + N2(v6)             ! kVV11_N2H2*29.9*(1.5-0.5*exp(-37.0/Tgas**0.5))*exp(-37.0/Tgas**0.5)*exp(858.8/Tgas)

H2(v1) + N2(v2) => H2(v2) + N2              ! kVV11_N2H2*2.06*(1.5-0.5*exp(-53.0/Tgas**0.5))*exp(-53.0/Tgas**0.5)*exp(1230.1/Tgas)
H2(v1) + N2(v3) => H2(v2) + N2(v1)         ! kVV11_N2H2*6.24*(1.5-0.5*exp(-53.0/Tgas**0.5))*exp(-53.0/Tgas**0.5)*exp(1230.1/Tgas)
H2(v1) + N2(v4) => H2(v2) + N2(v2)         ! kVV11_N2H2*12.6*(1.5-0.5*exp(-48.0/Tgas**0.5))*exp(-48.0/Tgas**0.5)*exp(1114.1/Tgas)
H2(v1) + N2(v5) => H2(v2) + N2(v3)         ! kVV11_N2H2*21.3*(1.5-0.5*exp(-53.0/Tgas**0.5))*exp(-53.0/Tgas**0.5)*exp(1230.1/Tgas)
H2(v1) + N2(v6) => H2(v2) + N2(v4)         ! kVV11_N2H2*32.2*(1.5-0.5*exp(-53.0/Tgas**0.5))*exp(-53.0/Tgas**0.5)*exp(1230.1/Tgas)
H2(v1) + N2(v7) => H2(v2) + N2(v5)         ! kVV11_N2H2*45.7*(1.5-0.5*exp(-53.0/Tgas**0.5))*exp(-53.0/Tgas**0.5)*exp(1230.1/Tgas)
H2(v1) + N2(v8) => H2(v2) + N2(v6)         ! kVV11_N2H2*61.6*(1.5-0.5*exp(-53.0/Tgas**0.5))*exp(-53.0/Tgas**0.5)*exp(1230.1/Tgas)

H2(v2) + N2(v2) => H2(v3) + N2              ! kVV11_N2H2*3.18*(1.5-0.5*exp(-45.0/Tgas**0.5))*exp(-45.0/Tgas**0.5)*exp(1044.5/Tgas)
H2(v2) + N2(v3) => H2(v3) + N2(v1)         ! kVV11_N2H2*9.62*(1.5-0.5*exp(-45.0/Tgas**0.5))*exp(-45.0/Tgas**0.5)*exp(1044.5/Tgas)
H2(v2) + N2(v4) => H2(v3) + N2(v2)         ! kVV11_N2H2*19.5*(1.5-0.5*exp(-40.0/Tgas**0.5))*exp(-40.0/Tgas**0.5)*exp(928.4/Tgas)
H2(v2) + N2(v5) => H2(v3) + N2(v3)         ! kVV11_N2H2*32.8*(1.5-0.5*exp(-45.0/Tgas**0.5))*exp(-45.0/Tgas**0.5)*exp(1044.5/Tgas)
H2(v2) + N2(v6) => H2(v3) + N2(v4)         ! kVV11_N2H2*49.7*(1.5-0.5*exp(-45.0/Tgas**0.5))*exp(-45.0/Tgas**0.5)*exp(1044.5/Tgas)
H2(v2) + N2(v7) => H2(v3) + N2(v5)         ! kVV11_N2H2*70.4*(1.5-0.5*exp(-45.0/Tgas**0.5))*exp(-45.0/Tgas**0.5)*exp(1044.5/Tgas)
H2(v2) + N2(v8) => H2(v3) + N2(v6)         ! kVV11_N2H2*95.0*(1.5-0.5*exp(-45.0/Tgas**0.5))*exp(-45.0/Tgas**0.5)*exp(1044.5/Tgas)

# wall reaction
#N2
@R=>N2                                ! 1.69d1 
@R=N2(A3)   N2(a'1)   N2(B3)    N2(C3)

@R=> N2(B3)                         ! 1.69d1
@R=N2(A3)   N2(a'1)   N2(B3)    N2(C3)

N2(V8)=>N2(V7)                     ! 7.61d0
N2(V7)=>N2(V6)                     ! 7.61d0
N2(V6)=>N2(V5)                     ! 7.61d0
N2(V5)=>N2(V4)                     ! 7.61d0
N2(V4)=>N2(V3)                     ! 7.61d0
N2(V3)=>N2(V2)                     ! 7.61d0
N2(V2)=>N2(V1)                     ! 7.61d0
N2(V1)=>N2                            ! 7.61d0

#H2
H2(V3)=>H2(V2)                       ! 6.33d0
H2(V2)=>H2(V1)                       ! 6.33d0
H2(V1)=>H2                             ! 6.33d0

@M=>H2                                 ! 6.33d0
@M=H2(B1)  H2(B3)  H2(A3)  H2(C3) 

# surface reaction
# Direct surface adsorption of N, H and NHx
N  => N(S)                               !2.73d-12
N(2P)   => N(S)                       !2.73d-12
N(2D)   => N(S)                       !2.73d-12
H  => H(S)                               !1.14d-11
NH  => NH(S)                         !5.16d-12
NH2  => NH2(S)                     !4.69d-12

#E-R
N + N(S) => N2                           !1.38d-13
N + H(S) => NH(S)                      !2.23d-13
N(2P) + N(S)   => N2                   !1.38d-13
N(2D) + N(S)  => N2                   !1.44d-14

H + H(S) => H2                           !1.34d-13
H + N(S) => NH(S)                      !6.83d-13
H + NH(S) => NH2(S)                 !6.83d-13
H + NH2(S) => NH3                    !7.16d-14

NH+ H(S) => NH2(S)                     !2.12d-13
NH2 + H(S) => NH3                      !2.11d-13

H2 + NH(S) => NH3                      !5.04d-14
@M + NH(S) => NH3                    !5.04d-14
@M=H2(B1)  H2(B3)  H2(A3)  H2(C3) 

#L-H
N(S)+ H(S) => NH(S)                    !2.5d12
N(S)+ N(S) => N2                        !1.0d21*exp(-225804/(8.31446*Tgas))
NH(S)+ H(S) => NH2(S)                !2.5d12
NH2(S)+ H(S) => NH3                  !2.5d12
H(S)+ H(S) => H2                        !1.0d21*exp(-108732/(8.31446*Tgas))

#Dissociative adsorption of molecules
N2(V1) => 2N(S)                !8.31d-35
N2(V2) => 2N(S)                !7.76d-33
N2(V3) => 2N(S)                !4.83d-32
N2(V4) => 2N(S)                !4.83d-32
N2(V5) => 2N(S)                !4.83d-32
N2(V6) => 2N(S)                !7.76d-33
N2(V7) => 2N(S)                !7.76d-33
N2(V8) => 2N(S)                !8.26d-34

@M => 2N(S)                    !4.83d-32
@M=N2(A3)   N2(a'1)   N2(B3)    N2(C3)

N2=> 2N(S)                       !7.73d-33

#H2
H2(V1) => 2H(S)                !8.31d-35
H2(V2) => 2H(S)                !7.76d-33
H2(V3) => 2H(S)                !4.83d-32

@M => 2H(S)                    !4.83d-32
@M=H2(B1)  H2(B3)  H2(A3)  H2(C3) 

H2=> 2H(S)                       !3.08d-33
end
